# Supplementary material for: Androgens Profile in Blood Serum and Follicular Fluid of Women With Poor Ovarian Response During Controlled Ovarian Stimulation Reveals Differences Amongst POSEIDON Stratification Groups: A Pilot Study
Source: Front Endocrinol (Lausanne). 2019 Jul 16;10:458. doi: 10.3389/fendo.2019.00458 (PMC6646462; doi:10.3389/fendo.2019.00458)
Supplement: Supplementary Table 1 — Total FSH dose, number of days of stimulation and testosterone, adrostenedione and dehydroepiandrosterone sulfate (DHEA-S) levels in follicular fluid and blood serum of each woman included in our study. Subjects have been categorized according to their respective POSIDON group or control group. [file Table_1.xlsx]

## Sheet: Hoja1
Anonimus Nº	Group	Total FSH Dose	Nº of days of stimulation	FF Testosterone	Serum Testosterone	FF Androstenedione	Serum Androstenedione	FF DHEA-s	Serum DHEA-s
1	Poseidon 1	3375	12	0.74	0.81	13.8	2.89	268.3	303.7
2	Poseidon 1	1900	12	1.78	1.09	22.2	4.92	246.8	339.3
3	Poseidon 1	2925	11	3.78	0.59	14.69	2.42	153.3	207.7
4	Poseidon 1	2625	10	1.42	0.79	18.6	4.28	208.8	304.4
5	Poseidon 1	3900	10	2.39	0.9	9.09	3.62	134.5	208.6
6	Poseidon 1	2925	12	1.42	1.5	20.2	5.11	289.6	356.6
7	Poseidon 1	3475	10	1.56	0.39	7.05	1.97	57.1	72.4
8	Poseidon 1	2400	12	2.52	0.86	35.8	2.98	370.5	346.3
9	Poseidon 1	1650	11	1.44	0.97	9.85	4.76	119.4	104.1
10	Poseidon 1	1575	10	1.12	0.88	6.83	3.33	167.5	191.8
11	Poseidon 1	3300	8	1.04	0.7	15.4	2.52	108	113.7
12	Poseidon 1	4860	12	2.38	0.95	12.47	4.16	159.1	151.5
13	Poseidon 1	4137.5	11	2.91	0.99	12.78	5.32	169.2	215.5
14	Poseidon 1	2550	12	0.12	0.72	2.99	3.06	41.1	130.4
15	Poseidon 2	3975	10	0.86	0.55	14	2.64	209.9	262.9
16	Poseidon 2	4650	12	1.52	0.23	7.31	1.71	66.5	38.7
17	Poseidon 2	3950	9	3.69	0.63	33.66	2.41	144.5	170.2
18	Poseidon 2	3275	10	2.58	0.54	36	2.71	144.2	160.6
19	Poseidon 2	2137.5	11	3.17	0.27	18.71	2.56	50.2	64.8
20	Poseidon 2	3000	11	1.2	1.16	16	4.44	157.7	229.3
21	Poseidon 2	3562.5	11	2.39	0.94	9.88	5.36	97.2	114.2
22	Poseidon 2	4625	14	1.54	0.53	26.4	3.11	298.5	107.7
23	Poseidon 3	2850	10	5.44	0.3	51.1	1.95	66	62
24	Poseidon 3	4500	14	0.1	0.32	2.6	2.48	7	79.8
25	Poseidon 3	3475	10	1.32	0.66	7.79	2.87	116.3	60.22
26	Poseidon 3	5087.5	11	1	0.36	13.8	1.78	115.6	155.5
27	Poseidon 3	2925	11	2.07	0.3	6.04	2.1	48.7	48.5
28	Poseidon 3	3637.5	9	2.61	0.9	10.2	3.77	45	60.22
29	Poseidon 4	3225	10	0.94	0.56	14.8	3.61	179.5	203
30	Poseidon 4	4875	11	1.22	0.13	4.62	1.16	22.7	20.7
31	Poseidon 4	4387.5	11	1.88	0.49	63	1.77	160.4	194.7
32	Poseidon 4	7650	17	0.98	0.28	18.6	1.72	147.5	140.2
33	Poseidon 4	2287.5	11	1.77	0.3	6.31	1.51	66.7	75.5
34	Poseidon 4	2475	11	0.9	0.48	17.2	2.3	110.2	105.2
35	Poseidon 4	3525	10	3.9	0.59	59.6	2.95	195.8	284.5
36	Poseidon 4	4575	13	2.24	0.41	9.37	1.98	146.4	160.8
37	Poseidon 4	4400	12	1.47	0.42	5.13	2.65	57.8	72.7
38	Poseidon 4	2475	8	1.17	0.36	7.55	3.24	126.7	169
39	Poseidon 4	5037.5	9	0.8	0.49	15.6	2.82	191.3	265.5
40	Poseidon 4	3675	11	0.4	0.53	14	2.23	75.2	141.9
41	Poseidon 4	5675	15	0.9	0.94	15.4	5.57	236.9	248.9
42	Poseidon 4	1725	14	7.35	0.24	39.22	1.85	53.8	60.8
43	Poseidon 4	1800	12	0.8	0.21	12.8	1.13	74.2	67.1
44	Poseidon 4	4900	18	0.26	0.71	12.4	3.57	125.7	259.2
45	Poseidon 4	2550	12	1.93	0.64	8.07	3.34	152.8	194
46	Poseidon 4	3050	12	2.22	0.27	13.09	2.42	25.2	39.3
47	Poseidon 4	2850	10	8.68	0.43	27.89	3.31	146.2	137.6
48	Poseidon 4	5325	12	3.01	0.53	13.04	2.8	126.4	148.9
49	Poseidon 4	5475	10	1.22	0.59	19.6	2.5	145.3	189.4
50	Poseidon 4	3637.5	9	1.22	0.59	19.6	2.5	145.3	189.4
51	Control	2225	12	1.58	0.92	21.2	3.63	243	270.8
52	Control	3075	10	13.54	0.7	113.8	4.12	125.6	110.5
53	Control	1350	9	1.08	0.99	11.6	3.51	150	147.2
54	Control	2225	9	1.22	1.1	20	6	143.2	168.2
55	Control	4312.5	11	0.86	1.05	17.8	3.18	302.3	413.2
56	Control	1500	10	0.56	0.53	11.2	2.62	88.7	122.4
57	Control	1800	12	2.78	0.66	16.79	3.44	163.9	184.7
58	Control	3900	10	0.96	0.82	15.4	3.95	287.2	352.1
59	Control	1875	10	4.8	0.73	46.24	4.05	72.3	83.1
60	Control	3537.5	13	1.78	0.54	9.56	2.7	95	92.8
61	Control	3900	9	2.3	1.55	35.6	6.02	224	282.1
62	Control	1312.5	11	0.86	0.61	11.2	2.2	132.3	146.2
63	Control	1250	12	1.25	0.77	8.42	3.17	115.4	172.5
64	Control	1200	8	1.65	0.79	7.98	4.01	133	156.4
65	Control	2225	12	0.94	0.8	15.2	3.28	327.4	459
66	Control	1875	9	0.6	2.54	31.6	10.4	139.7	346.1
67	Control	1725	10	1.86	2.06	10.4	5.37	156.6	227.3
68	Control	2350	9	4.76	2.33	74.6	9.02	213.2	265.1
69	Control	3312.5	10	1.17	1.03	6.25	4.16	147.6	147.8
